# Supplementary material for: High prevalence of focal and multi-focal somatic genetic variants in the human brain
Source: Nat Commun. 2018 Oct 15;9:4257. doi: 10.1038/s41467-018-06331-w (PMC6189186; doi:10.1038/s41467-018-06331-w)
Supplement: Supplementary file 4 — Supplementary Data 1 [file 41467_2018_6331_MOESM4_ESM.xlsx]

## Sheet: Sheet1
Mutation number	Case / Control gene	Case number	Cohort	Region	Gene	Chr	Base Position	Ref allele	Alt allele	Amino-acid change	VAF (%)	deepSNV vs all other cases (corrected p-value)	deepSNV vs other regions (corrected p-value)	Previously identified as clonal haematopetic variant	Variant classification
1	Case	28	AD	Cerebellum	EIF4G1	3	184052604	G	A	p.A1577T	0.0014	p > 0.05	p > 0.05	N	NP
1	Case	28	AD	Entorhinal Cortex	EIF4G1	3	184052604	G	A	p.A1577T	0.0009	p > 0.05	p > 0.05	N	NP
1	Case	28	AD	Frontal Cortex	EIF4G1	3	184052604	G	A	p.A1577T	0.0085	3.16e-14	2.9e-06	N	SRM
2	Case	24	AD	Cerebellum	LRRK2	12	40709048	G	A	p.Q1591Q	0.0012	p > 0.05	p > 0.05	N	NP
2	Case	24	AD	Entorhinal Cortex	LRRK2	12	40709048	G	A	p.Q1591Q	0.0062	7.76e-05	0.00261434	N	SRM
2	Case	24	AD	Frontal Cortex	LRRK2	12	40709048	G	A	p.Q1591Q	0.0024	p > 0.05	p > 0.05	N	NP
3	Case	45	LB	Cerebellum	NOTCH3	19	15276289	C	T	p.R1902H	0.0112	6.1e-12	4.67e-09	N	SRM
3	Case	45	LB	Entorhinal Cortex	NOTCH3	19	15276289	C	T	p.R1902H	0.0021	p > 0.05	p > 0.05	N	NP
3	Case	45	LB	Medulla	NOTCH3	19	15276289	C	T	p.R1902H	0.0014	p > 0.05	p > 0.05	N	NP
3	Case	45	LB	Cingulate	NOTCH3	19	15276289	C	T	p.R1902H	0.0018	p > 0.05	p > 0.05	N	NP
4	Case	34	AD	Cerebellum	SETX	9	135206659	C	A	.	0.0002	p > 0.05	p > 0.05	N	NP
4	Case	34	AD	Entorhinal Cortex	SETX	9	135206659	C	A	.	0.006	0.00301675	3.81e-13	N	SRM
4	Case	34	AD	Frontal Cortex	SETX	9	135206659	C	A	.	0.001	p > 0.05	p > 0.05	N	NP
5	Case	9	Cont	Cerebellum	SORL1	11	121421298	C	T	p.R729W	0.0007	p > 0.05	p > 0.05	N	NP
5	Case	9	Cont	Entorhinal Cortex	SORL1	11	121421298	C	T	p.R729W	0.0047	0.00339433	0.000229225	N	SRM
5	Case	9	Cont	Frontal Cortex	SORL1	11	121421298	C	T	p.R729W	0.0025	p > 0.05	p > 0.05	N	NP
5	Case	9	Cont	Medulla	SORL1	11	121421298	C	T	p.R729W	0.0005	p > 0.05	p > 0.05	N	NP
6	Case	12	Cont	Cerebellum	TAF15	17	34171702	A	C	p.R464R	0.0437	1.09e-27	1.54e-06	N	MRM
6	Case	12	Cont	Entorhinal Cortex	TAF15	17	34171702	A	C	p.R464R	0.0698	9.07e-72	0.000840152	N	MRM
6	Case	12	Cont	Frontal Cortex	TAF15	17	34171702	A	C	p.R464R	0.0735	1.29e-61	5.32e-05	N	MRM
7	Case	17	AD	Cerebellum	UCHL1	4	41262768	C	T	p.I93I	0.0156	2.09e-23	8.32e-22	N	SRM
7	Case	17	AD	Entorhinal Cortex	UCHL1	4	41262768	C	T	p.I93I	0.0009	p > 0.05	p > 0.05	N	NP
7	Case	17	AD	Frontal Cortex	UCHL1	4	41262768	C	T	p.I93I	0.0007	p > 0.05	p > 0.05	N	NP
8	Case	18	AD	Cerebellum	VPS35	16	46705662	G	A	p.R493R	0.0003	p > 0.05	p > 0.05	N	NP
8	Case	18	AD	Entorhinal Cortex	VPS35	16	46705662	G	A	p.R493R	0.0049	4.64e-05	0.00024859	N	SRM
8	Case	18	AD	Frontal Cortex	VPS35	16	46705662	G	A	p.R493R	0.0028	p > 0.05	p > 0.05	N	NP
9	Control	51	LB	Cerebellum	ARAF	X	47424757	T	A	.	0.0005	p > 0.05	p > 0.05	N	NP
9	Control	51	LB	Medulla	ARAF	X	47424757	T	A	.	0.001	p > 0.05	p > 0.05	N	NP
9	Control	51	LB	Entorhinal Cortex	ARAF	X	47424757	T	A	.	0.0032	p > 0.05	p > 0.05	N	NP
9	Control	51	LB	Blood	ARAF	X	47424757	T	A	.	0.0078	3e-09	3.5e-06	N	SRM
10	Control	41	LB	Cerebellum	BRCA1	17	41234513	C	T	p.G1422E	0.0007	p > 0.05	p > 0.05	N	NP
10	Control	41	LB	Entorhinal Cortex	BRCA1	17	41234513	C	T	p.G1422E	0.0063	p > 0.05	6.76e-05	N	NP
10	Control	41	LB	Medulla	BRCA1	17	41234513	C	T	p.G1422E	0.025	2.22e-18	3.46e-33	N	SRM
11	Control	46	LB	Cerebellum	BRCA2	13	32950860	C	T	p.R2896C	0.0015	p > 0.05	p > 0.05	N	NP
11	Control	46	LB	Entorhinal Cortex	BRCA2	13	32950860	C	T	p.R2896C	0.0061	6.88e-05	2.95e-05	N	SRM
11	Control	46	LB	Cingulate	BRCA2	13	32950860	C	T	p.R2896C	0.0007	p > 0.05	p > 0.05	N	NP
12	Control	29	AD	Cerebellum	DNMT3A	2	25461999	C	G	p.R803T	0.0005	p > 0.05	p > 0.05	N	NP
12	Control	29	AD	Entorhinal Cortex	DNMT3A	2	25461999	C	G	p.R803T	0.0055	4.12e-11	2.78e-08	N	MRM
12	Control	29	AD	Frontal Cortex	DNMT3A	2	25461999	C	G	p.R803T	0.0019	0.0376802	p > 0.05	N	MRM
13	Control	37	LB	Cerebellum	DNMT3A	2	25462012	G	A	p.P799S	0.0037	0.00101988	p > 0.05	N	MRM
13	Control	37	LB	Entorhinal Cortex	DNMT3A	2	25462012	G	A	p.P799S	0.0349	3.37e-81	3.9e-39	N	MRM
13	Control	37	LB	Medulla	DNMT3A	2	25462012	G	A	p.P799S	0.0723	9.94e-186	9.61e-111	N	MRM
14	Control	41	LB	Entorhinal Cortex	DNMT3A	2	25467408	C	T	.	0.0144	2.53e-20	1.26e-09	Y	MRM
14	Control	41	LB	Medulla	DNMT3A	2	25467408	C	T	.	0.0491	9.09e-63	1.68e-44	Y	MRM
14	Control	41	LB	Cerebellum	DNMT3A	2	25467408	C	T	.	0.0014	p > 0.05	p > 0.05	Y	NP
15	Control	44	LB	Cerebellum	DNMT3A	2	25462017	T	C	p.N797S	0.0026	p > 0.05	p > 0.05	N	NP
15	Control	44	LB	Entorhinal Cortex	DNMT3A	2	25462017	T	C	p.N797S	0.025	3.09e-55	1.25e-40	N	MRM
15	Control	44	LB	Cingulate	DNMT3A	2	25462017	T	C	p.N797S	0.0312	7.72e-63	2.01e-59	N	MRM
16	Control	49	LB	Cerebellum	DNMT3A	2	25464529	C	T	p.A662T	0.0008	p > 0.05	p > 0.05	N	NP
16	Control	49	LB	Entorhinal Cortex	DNMT3A	2	25464529	C	T	p.A662T	0.0017	p > 0.05	p > 0.05	N	NP
16	Control	49	LB	Medulla	DNMT3A	2	25464529	C	T	p.A662T	0.005	0.000115263	0.00183781	N	SRM
17	Control	51	LB	Cerebellum	DNMT3A	2	25457242	C	T	p.R882H	0.002	p > 0.05	p > 0.05	Y	NP
17	Control	51	LB	Entorhinal Cortex	DNMT3A	2	25457242	C	T	p.R882H	0.0144	1.32e-14	1.62e-11	Y	MRM
17	Control	51	LB	Blood	DNMT3A	2	25457242	C	T	p.R882H	0.0302	8.3e-39	1.85e-37	Y	MRM
17	Control	51	LB	Medulla	DNMT3A	2	25457242	C	T	p.R882H	0.0137	1.07e-11	1.2e-10	Y	MRM
18	Control	51	LB	Cerebellum	DNMT3A	2	25463583	G	A	p.P700L	0.0024	p > 0.05	p > 0.05	Y	NP
18	Control	51	LB	Entorhinal Cortex	DNMT3A	2	25463583	G	A	p.P700L	0.0098	2.37e-18	2.63e-07	Y	MRM
18	Control	51	LB	Blood	DNMT3A	2	25463583	G	A	p.P700L	0.1058	8.8e-220	4.99e-246	Y	MRM
18	Control	51	LB	Medulla	DNMT3A	2	25463583	G	A	p.P700L	0.0151	5.75e-28	2.16e-17	Y	MRM
19	Control	34	AD	Cerebellum	ERBB2	17	37882110	C	T	.	0.0008	p > 0.05	p > 0.05	N	NP
19	Control	34	AD	Entorhinal Cortex	ERBB2	17	37882110	C	T	.	0.0071	0.000150048	4.29e-09	N	SRM
19	Control	34	AD	Frontal Cortex	ERBB2	17	37882110	C	T	.	0.0004	p > 0.05	p > 0.05	N	NP
20	Control	22	AD	Cerebellum	KDR	4	55963895	C	T	p.E850K	0.0052	6.04e-05	p > 0.05	N	MRM
20	Control	22	AD	Entorhinal Cortex	KDR	4	55963895	C	T	p.E850K	0.0081	2.23e-09	p > 0.05	N	MRM
20	Control	22	AD	Frontal Cortex	KDR	4	55963895	C	T	p.E850K	0.015	4.32e-16	3.24e-05	N	MRM
21	Control	5	Cont	Cerebellum	KMT2A	11	118378293	T	G	p.S3561A	0.0004	p > 0.05	p > 0.05	N	NP
21	Control	5	Cont	Entorhinal Cortex	KMT2A	11	118378293	T	G	p.S3561A	0.0049	1.34e-05	0.000522044	N	MRM
21	Control	5	Cont	Frontal Cortex	KMT2A	11	118378293	T	G	p.S3561A	0.0034	p > 0.05	0.0448289	N	NP
21	Control	5	Cont	Medulla	KMT2A	11	118378293	T	G	p.S3561A	0.0126	5.41e-17	8.33e-16	N	MRM
22	Control	17	AD	Cerebellum	PDGFRB	5	149497364	A	ATGGC	p.I985fs	0.0064	p > 0.05	p > 0.05	N	SRM
22	Control	17	AD	Entorhinal Cortex	PDGFRB	5	149497364	A	ATGGC	p.I985fs	0.0006	p > 0.05	p > 0.05	N	NP
22	Control	17	AD	Frontal Cortex	PDGFRB	5	149497364	A	ATGGC	p.I985fs	0.0008	p > 0.05	p > 0.05	N	NP
23	Control	7	Cont	Cerebellum	RET	10	43597857	C	T	p.G135G	0.001	p > 0.05	p > 0.05	N	NP
23	Control	7	Cont	Entorhinal Cortex	RET	10	43597857	C	T	p.G135G	0.0019	p > 0.05	p > 0.05	N	NP
23	Control	7	Cont	Frontal Cortex	RET	10	43597857	C	T	p.G135G	0.0096	3.32e-07	6.59e-10	N	SRM
23	Control	7	Cont	Medulla	RET	10	43597857	C	T	p.G135G	0.0007	p > 0.05	p > 0.05	N	NP
24	Control	35	LB	Cerebellum	ROS1	6	117678995	T	C	p.I1276V	0.0004	p > 0.05	p > 0.05	N	NP
24	Control	35	LB	Entorhinal Cortex	ROS1	6	117678995	T	C	p.I1276V	0.0009	p > 0.05	p > 0.05	N	NP
24	Control	35	LB	Blood	ROS1	6	117678995	T	C	p.I1276V	0.0056	9.9e-06	1.75e-05	N	SRM
24	Control	35	LB	Medulla	ROS1	6	117678995	T	C	p.I1276V	0.0008	p > 0.05	p > 0.05	N	NP
25	Control	34	AD	Cerebellum	ROS1	6	117724357	C	T	p.A174A	0.0094	1.42e-15	1.54e-13	N	SRM
25	Control	34	AD	Entorhinal Cortex	ROS1	6	117724357	C	T	p.A174A	0.0012	p > 0.05	p > 0.05	N	NP
25	Control	34	AD	Frontal Cortex	ROS1	6	117724357	C	T	p.A174A	0.0021	p > 0.05	p > 0.05	N	NP
26	Control	53	LB	Cerebellum	SYK	9	93607773	G	A	p.A159T	0.005	0.000311436	0.00137584	N	SRM
26	Control	53	LB	Entorhinal Cortex	SYK	9	93607773	G	A	p.A159T	0.0007	p > 0.05	p > 0.05	N	NP
26	Control	53	LB	Medulla	SYK	9	93607773	G	A	p.A159T	0.0021	p > 0.05	p > 0.05	N	NP
27	Control	4	Cont	Cerebellum	TET2	4	106190811	G	A	p.K1363K	0.0024	p > 0.05	p > 0.05	N	NP
27	Control	4	Cont	Entorhinal Cortex	TET2	4	106190811	G	A	p.K1363K	0.0363	2.83e-54	1.19e-38	N	MRM
27	Control	4	Cont	Frontal Cortex	TET2	4	106190811	G	A	p.K1363K	0.0287	1.04e-37	1.46e-28	N	MRM
27	Control	4	Cont	Medulla	TET2	4	106190811	G	A	p.K1363K	0.0838	4.7e-139	2.49e-108	N	MRM
28	Control	8	Cont	Cerebellum	TET2	4	106155806	AT	A	p.D236fs	0.0003	p > 0.05	p > 0.05	N	NP
28	Control	8	Cont	Entorhinal Cortex	TET2	4	106155806	AT	A	p.D236fs	0.0009	p > 0.05	p > 0.05	N	NP
28	Control	8	Cont	Blood	TET2	4	106155806	AT	A	p.D236fs	0.0087	NA	NA	N	SRM
28	Control	8	Cont	Frontal Cortex	TET2	4	106155806	AT	A	p.D236fs	0.0011	p > 0.05	p > 0.05	N	NP
28	Control	8	Cont	Cingulate	TET2	4	106155806	AT	A	p.D236fs	0.0013	p > 0.05	p > 0.05	N	NP
29	Control	8	Cont	Cerebellum	TET2	4	106190900	C	T	p.T1393I	0	p > 0.05	p > 0.05	N	NP
29	Control	8	Cont	Entorhinal Cortex	TET2	4	106190900	C	T	p.T1393I	0.0008	p > 0.05	p > 0.05	N	NP
29	Control	8	Cont	Blood	TET2	4	106190900	C	T	p.T1393I	0.005	0.000516169	0.00121112	N	SRM
29	Control	8	Cont	Frontal Cortex	TET2	4	106190900	C	T	p.T1393I	0.001	p > 0.05	p > 0.05	N	NP
29	Control	8	Cont	Cingulate	TET2	4	106190900	C	T	p.T1393I	0.001	p > 0.05	p > 0.05	N	NP
30	Control	18	AD	Cerebellum	TET2	4	106158207	C	T	p.H1036H	0.0084	1.51e-10	2.3e-08	N	SRM
30	Control	18	AD	Entorhinal Cortex	TET2	4	106158207	C	T	p.H1036H	0.0006	p > 0.05	p > 0.05	N	NP
30	Control	18	AD	Frontal Cortex	TET2	4	106158207	C	T	p.H1036H	0.0004	p > 0.05	p > 0.05	N	NP
31	Control	18	AD	Cerebellum	TET2	4	106158219	A	ATTTGACCGCTC	p.L1040fs	0.0017	p > 0.05	p > 0.05	N	NP
31	Control	18	AD	Entorhinal Cortex	TET2	4	106158219	A	ATTTGACCGCTC	p.L1040fs	0.0271	NA	NA	N	MRM
31	Control	18	AD	Frontal Cortex	TET2	4	106158219	A	ATTTGACCGCTC	p.L1040fs	0.0273	NA	NA	N	MRM
32	Control	20	AD	Cerebellum	TET2	4	106158509	G	A	p.G1137D	0.0015	p > 0.05	p > 0.05	N	NP
32	Control	20	AD	Entorhinal Cortex	TET2	4	106158509	G	A	p.G1137D	0.0149	1.55e-06	5.35e-13	N	MRM
32	Control	20	AD	Blood	TET2	4	106158509	G	A	p.G1137D	0.1785	P<1E-100	1.3e-304	N	MRM
32	Control	20	AD	Frontal Cortex	TET2	4	106158509	G	A	p.G1137D	0.0056	p > 0.05	p > 0.05	N	NP
33	Control	20	AD	Cerebellum	TET2	4	106164068	G	A	p.V1193I	0.0001	p > 0.05	p > 0.05	N	NP
33	Control	20	AD	Frontal Cortex	TET2	4	106164068	G	A	p.V1193I	0.0051	p > 0.05	1.93e-06	N	NP
33	Control	20	AD	Entorhinal Cortex	TET2	4	106164068	G	A	p.V1193I	0.0164	6.25e-11	2.95e-28	N	MRM
33	Control	20	AD	Blood	TET2	4	106164068	G	A	p.V1193I	0.1738	<1E-100	<1E-100	N	MRM
34	Control	37	LB	Cerebellum	TET2	4	106182914	A	G	.	0.0049	p > 0.05	p > 0.05	Y	NP
34	Control	37	LB	Entorhinal Cortex	TET2	4	106182914	A	G	.	0.0497	2.54e-23	2.19e-33	Y	MRM
34	Control	37	LB	Medulla	TET2	4	106182914	A	G	.	0.083	9.82e-45	1.59e-60	Y	MRM
35	Control	50	LB	Cerebellum	TET2	4	106158372	A	AC	p.T1091fs	0.0015	NA	NA	N	NP
35	Control	50	LB	Entorhinal Cortex	TET2	4	106158372	A	AC	p.T1091fs	0.0115	NA	NA	N	MRM
35	Control	50	LB	Medulla	TET2	4	106158372	A	AC	p.T1091fs	0.0269	NA	NA	N	MRM
36	Control	31	AD	Cerebellum	TP53	17	7578526	C	T	p.C136Y	0.001	p > 0.05	p > 0.05	N	NP
36	Control	31	AD	Entorhinal Cortex	TP53	17	7578526	C	T	p.C136Y	0.0157	2.62e-33	3.5e-26	N	MRM
36	Control	31	AD	Frontal Cortex	TP53	17	7578526	C	T	p.C136Y	0.0068	6.79e-05	1.69e-05	N	MRM
37	Control	38	LB	Cerebellum	TP53	17	7578281	G	T	p.P190T	0.0006	p > 0.05	p > 0.05	N	NP
37	Control	38	LB	Entorhinal Cortex	TP53	17	7578281	G	T	p.P190T	0.0007	p > 0.05	p > 0.05	N	NP
37	Control	38	LB	Blood	TP53	17	7578281	G	T	p.P190T	0.0027	p > 0.05	p > 0.05	N	NP
37	Control	38	LB	Medulla	TP53	17	7578281	G	T	p.P190T	0.0078	4.58e-11	4.7e-10	N	SRM
38	Control	54	LB	Cerebellum	TP53	17	7578410	T	A	p.R174W	0.0005	p > 0.05	p > 0.05	N	NP
38	Control	54	LB	Entorhinal Cortex	TP53	17	7578410	T	A	p.R174W	0.0046	7.99e-07	4.82e-05	N	SRM
38	Control	54	LB	Medulla	TP53	17	7578410	T	A	p.R174W	0.0021	p > 0.05	p > 0.05	N	NP
39	Control	54	LB	Cerebellum	TP53	17	7578503	C	T	p.V143M	0.0008	p > 0.05	p > 0.05	N	NP
39	Control	54	LB	Entorhinal Cortex	TP53	17	7578503	C	T	p.V143M	0.0086	1.41e-14	1.07e-13	N	MRM
39	Control	54	LB	Medulla	TP53	17	7578503	C	T	p.V143M	0.0175	3.15e-33	1.75e-30	N	MRM
